# Supplementary material for: Attitudes of pet owners in coastal Oaxaca, Mexico, towards pet ownership and access to care
Source: Front Vet Sci. 2025 Sep 17;12:1644080. doi: 10.3389/fvets.2025.1644080 (PMC12487428; doi:10.3389/fvets.2025.1644080)
Supplement: Supplementary file 2 [file Data_Sheet_2.CSV]

Agegroup	City	Urban_rural	Rent_Own	Rent_Own_describe	Under5_or_Over65	Education	Stray_dogs_care	Animal_presented_to_campaign	Animal_presented_to_campaign_describe	If_no_campaign_would_you_sterilize	What_animals_do_you_own	How_many_dogs_owned	How_many_cats_owned	How_many_chickens_owned	How_many_livestock_owned	How_many_other_animals_owned	Acquired_dogs_cats	Acquired_dogs_cats_describe	Bite_history	Dogs_in_house	Dogs_outdoors	Dogs_outdoors_describe	Purebred_mixed	Why_own_dogs_protection	Why_own_dogs_vermin_control	Why_own_dogs_companion	Why_own_dogs_other	Why_own_dogs_describe	Animal_interactions	Animal_interactions_wildlife	Animal_interactions_other	Vaccination_status	Why_not_all_vaccinated	Why_not_all_vaccinated_describe	What_vaccines	Who_vaccinated	Who_vaccinated_describe	Sterilization_status	Why_not_sterilized	Why_not_sterilized_describe	Wait_for_litter	Who_sterilized	Who_sterilized_describe	Sterilization_campaign_benefit_community?	Flea_tick_preventive_status	Flea_tick_seasonal_describe	Flea_tick_describe	Why_not_flea_tick	Why_not_flea_tick_describe
.	El Coco	I live in an urban environment (in a town with 2,500 people or more)	I own my own home		No	Completed preparatory school or technical education (12 yr)	I do not take care of street or free-roaming dogs.	Owned (lives in your/your neighbor's place of residence or yard)		Yes	Dog(s)	4					They were given to me as a gift		Yes	Sometimes	Always walked on a leash		Mixed breed			Most important			My dogs interact with my neighbor's animals			None of my dogs are vaccinated	Some/all of my dogs aren't old enough for vaccination		Rabies	Private veterinarian		Some of my dogs are spayed/neutered	Some/all of my dogs aren't old enough for spay/neuter		I don't know	A private veterinarian		Yes, I believe they provide benefits	I give it every month			I don't have access to medications
.	Oaxaca	I live in a rural environment (in a town of less than 2,500 people)	I own my own home		No	Completed primary and secondary school (6-9 yr)	I do not take care of street or free-roaming dogs.	Owned (lives in your/your neighbor's place of residence or yard)		Maybe	Dog(s),Cat(s)	1	2				They were given to me as a gift		Yes	Sometimes	Allowed to roam freely day and night		Mixed breed	Most important	Moderately important	Somewhat important	Least important		My dogs interact with my neighbor's animals			All my dogs are vaccinated			Rabies,Distemper/parvo	Private veterinarian		All my dogs are spayed/neutered			No, I don't believe it's necessary	A free spay/neuter campaign at a different time		Yes, I believe they provide benefits	I give it every 3-4 months
.	El Colorado Pochutla	I live in a rural environment (in a town of less than 2,500 people)	I own my own home		I don't know	Completed preparatory school or technical education (12 yr)	I do not take care of street or free-roaming dogs.	Owned (lives in your/your neighbor's place of residence or yard)		Maybe	Dog(s),Cat(s),Chicken(s)						They were given to me as a gift		No	Never	Allowed to roam freely day and night		Mixed breed	Most important	Most important	Most important	Most important		My dogs interact with my neighbor's animals,My dogs interact with stray dogs			All my dogs are vaccinated			Rabies	Government initiative		Some of my dogs are spayed/neutered	Some/all of my dogs aren't old enough for spay/neuter		No, I don't believe it's necessary	A free spay/neuter campaign at a different time		Yes, I believe they provide benefits	I only give it seasonally (explain what seasons)
.	San Bernardino	I live in a rural environment (in a town of less than 2,500 people)	I own my own home		Yes	Completed primary and secondary school (6-9 yr)	I do not take care of street or free-roaming dogs.	Owned (lives in your/your neighbor's place of residence or yard)		Yes	Dog(s)						They were given to me as a gift		No	Always	Allowed to roam freely throughout the day		Mixed breed	Somewhat important	Somewhat important				My dogs interact with my neighbor's animals			All my dogs are vaccinated			Rabies	Private veterinarian		All my dogs are spayed/neutered	I can't afford to spay/neuter all my dogs		I don't know	I don't have any other dogs		Yes, I believe they provide benefits	I don't give these medications			I can't afford it
18-24	San Pedro Pochutla, Oaxaca	I live in an urban environment (in a town with 2,500 people or more)	Other (please describe)	I live in my grandparent's house	Yes	Completed preparatory school or technical education (12 yr)	I feed them,I let them in the house	I did not bring an animal in today			Dog(s),Cat(s),Chicken(s)	5	4	12			They were given to me as a gift,They were born in my house		No	Always	Loose in a fenced yard,Allowed to roam freely day and night		Mixed breed	Most important	Moderately important	Most important			My dogs interact with my neighbor's animals			I don't know	I can't afford to vaccinate all my dogs,I don't have access to vaccination services		Rabies	Government initiative,Someone in my family vaccinated them		Some of my dogs are spayed/neutered	I can't afford to spay/neuter all my dogs,I don't have access to spay/neuter services		No, I don't believe it's necessary	A free spay/neuter campaign at a different time		Yes, I believe they provide benefits	I only give it when I notice fleas or ticks on my dogs or in my house
18-24	San Pedro Pochutla	I live in a rural environment (in a town of less than 2,500 people)	I own my own home		No	Completed primary and secondary school (6-9 yr)	I do not take care of street or free-roaming dogs.	Owned (lives in your/your neighbor's place of residence or yard)		Yes	Dog(s),Cat(s)	2	1				They were given to me as a gift		No	Sometimes	Allowed to roam freely throughout the day		Mixed breed			Moderately important			My dogs interact with my neighbor's animals			All my dogs are vaccinated	Some/all of my dogs aren't old enough for vaccination		Distemper/parvo	Government initiative		Some of my dogs are spayed/neutered	Some/all of my dogs aren't old enough for spay/neuter		Sometimes	A free spay/neuter campaign at a different time		Yes, I believe they provide benefits	I only give it when I notice fleas or ticks on my dogs or in my house
18-24	Comala	I live in a rural environment (in a town of less than 2,500 people)	I own my own home		No	Completed primary and secondary school (6-9 yr)	I do not take care of street or free-roaming dogs.	Owned (lives in your/your neighbor's place of residence or yard)		Maybe	Dog(s)	2					They were born in my house		No	Always	Tied or chained outdoors		Mixed breed	Moderately important	Somewhat important	Moderately important			My dogs interact with my neighbor's animals			All my dogs are vaccinated			Rabies,Distemper/parvo	Government initiative,Someone in my family vaccinated them		None of my dogs are spayed neutered	I don't have access to spay/neuter services		No, I don't believe it's necessary			Yes, I believe they provide benefits	I only give it when I notice fleas or ticks on my dogs or in my house
18-24	San Jose Chacalapa/Pochutla/Oaxaca	I live in an urban environment (in a town with 2,500 people or more)	I own my own home		Yes	Completed preparatory school or technical education (12 yr)	I do not take care of street or free-roaming dogs.	Owned (lives in your/your neighbor's place of residence or yard)		Yes	Dog(s),Cat(s)	3 (2 females and 1 male)	4 (2 females and 2 male)				They were given to me as a gift		No	Always	Allowed to roam freely throughout the day		Mixed breed	Most important	Moderately important	Most important			My dogs interact with my neighbor's animals			None of my dogs are vaccinated	I can't afford to vaccinate all my dogs		I don't know			Some of my dogs are spayed/neutered	I can't afford to spay/neuter all my dogs		No, I don't believe it's necessary	A free spay/neuter campaign at a different time		Yes, I believe they provide benefits	I don't give these medications			I can't afford it
18-24	La Florida	I live in a rural environment (in a town of less than 2,500 people)	I own my own home		No	Completed preparatory school or technical education (12 yr)	I do not take care of street or free-roaming dogs.	Owned (lives in your/your neighbor's place of residence or yard)		No	Dog(s),Cat(s)	3	3				They were given to me as a gift		No	Always	Allowed to roam freely day and night		Mixed breed	Moderately important	Somewhat important	Most important	Least important		My dogs interact with my neighbor's animals			All my dogs are vaccinated			I don't know	Private veterinarian		Some of my dogs are spayed/neutered	I don't think spay/neuter is necessary for all my dogs		Sometimes	A free spay/neuter campaign at a different time		Yes, I believe they provide benefits	Other (explain)		every 5 months
18-24	San Pedro Pochutla Oaxaca	I live in a rural environment (in a town of less than 2,500 people)	Other (please describe)	I live with my parents	No	Completed preparatory school or technical education (12 yr)	I feed them	Owned (lives in your/your neighbor's place of residence or yard)		Yes	Dog(s),Cat(s)	2	4				I found them		No	Sometimes	Allowed to roam freely day and night		Mixed breed	Most important					My dogs interact with my neighbor's animals			All my dogs are vaccinated			Rabies	Someone in my family vaccinated them		All my dogs are spayed/neutered			No, I don't believe it's necessary	A free spay/neuter campaign at a different time		Yes, I believe they provide benefits	I give it every 3-4 months
18-24	Oaxaca	I live in an urban environment (in a town with 2,500 people or more)	I own my own home		Yes	Completed primary and secondary school (6-9 yr)	I feed them	Owned (lives in your/your neighbor's place of residence or yard)		Yes	Dog(s)						I found them		No	Always	Loose in a fenced yard		Mixed breed			Most important			My dogs interact with my neighbor's animals			None of my dogs are vaccinated	I can't afford to vaccinate all my dogs		I don't know			All my dogs are spayed/neutered	Some/all of my dogs aren't healthy enough		I don't know	A free spay/neuter campaign at a different time		Yes, I believe they provide benefits	I give it every month			I don't have access to medications
18-24	Mexico	I live in a rural environment (in a town of less than 2,500 people)	I own my own home		No	Completed preparatory school or technical education (12 yr)	I do not take care of street or free-roaming dogs.	Owned (lives in your/your neighbor's place of residence or yard)		Maybe	Dog(s)	1					They were given to me as a gift		No	Never	Allowed to roam freely throughout the day		Mixed breed	Moderately important	Somewhat important	Most important	Least important		My dogs interact with my neighbor's animals			All my dogs are vaccinated			Rabies,Distemper/parvo	Private veterinarian		None of my dogs are spayed neutered	I can't afford to spay/neuter all my dogs		I don't know	A free spay/neuter campaign at a different time		Yes, I believe they provide benefits	I only give it seasonally (explain what seasons)			I can't afford it
18-24	San Isidro	I live in a rural environment (in a town of less than 2,500 people)	I rent my residence		Yes	Completed preparatory school or technical education (12 yr)	I do not take care of street or free-roaming dogs.	Owned (lives in your/your neighbor's place of residence or yard)		Yes	Dog(s),Cat(s),Livestock (cattle, goats, sheep, pigs)	1	1		10		They were given to me as a gift,I found them		No	Sometimes	Loose in a fenced yard		Mixed breed	Most important	Least important	Most important			My dogs interact with my neighbor's animals,My dogs interact with stray dogs,My dogs interact with wildlife (raccoons, rodents, turtles, etc) - please list	opossum		All my dogs are vaccinated			Rabies,Distemper/parvo,Bordetella (kennel cough)	Government initiative,Private veterinarian		None of my dogs are spayed neutered	I can't afford to spay/neuter all my dogs		No, I don't believe it's necessary	A free spay/neuter campaign at a different time		Yes, I believe they provide benefits	I give it every 3-4 months
18-24	San Pedro Pochutla	I live in a rural environment (in a town of less than 2,500 people)	I own my own home		Yes	Completed primary and secondary school (6-9 yr)	I feed them	Owned (lives in your/your neighbor's place of residence or yard)		Yes	Dog(s)	7					They were given to me as a gift		No	Sometimes	Loose in a fenced yard		Mixed breed	Most important		Most important			My dogs interact with my neighbor's animals			All my dogs are vaccinated			Rabies	Government initiative		All my dogs are spayed/neutered			No, I don't believe it's necessary	A free spay/neuter campaign at a different time		Yes, I believe they provide benefits	I give it every 3-4 months
18-24	San Isidro	I live in a rural environment (in a town of less than 2,500 people)	I rent my residence		No	Completed preparatory school or technical education (12 yr)	I feed them,I let them into an outbuilding like a shed,I let them in the house,I provide basic medical care (vaccinations, s/n, deworming, basic wound care)	Owned (lives in your/your neighbor's place of residence or yard)		Yes	Dog(s),Cat(s),Chicken(s)						I bought them from a breeder or store,I adopted them from a shelter,They were born in my house		No	Always	Loose in a fenced yard,Allowed to roam freely throughout the day		Purebred	Most important					My dogs interact with my neighbor's animals			All my dogs are vaccinated			Rabies,Distemper/parvo,Leptospirosis	Government initiative,Private veterinarian		None of my dogs are spayed neutered			Sometimes	A free spay/neuter campaign at a different time		Yes, I believe they provide benefits	Other (explain)		I give it in the dry season
18-24	El Coco Tonameca		I own my own home		Yes	Did not finish primary school (<6 yr)	I do not take care of street or free-roaming dogs.	Owned (lives in your/your neighbor's place of residence or yard)		Maybe	Dog(s),Chicken(s)	1		50			I bought them from a breeder or store		No	Sometimes	Allowed to roam freely throughout the day,Allowed to roam freely day and night		Mixed breed	Most important	Moderately important	Most important			My dogs interact with my neighbor's animals,My dogs interact with stray dogs			Only some of my dogs are vaccinated	Some/all of my dogs aren't healthy enough to be vaccinated		Distemper/parvo	Private veterinarian		I don't know			I don't know	I don't have any other dogs		Yes, I believe they provide benefits	I give it every 3-4 months
18-24	San Pedro Pochutla	I live in a rural environment (in a town of less than 2,500 people)	I own my own home		No	Completed primary and secondary school (6-9 yr)	I do not take care of street or free-roaming dogs.	Owned (lives in your/your neighbor's place of residence or yard)		Yes	Dog(s)	On my property only 1					They were born in my house		No	Always	Allowed to roam freely throughout the day		Mixed breed	Somewhat important	Somewhat important	Most important			My dogs interact with my neighbor's animals			All my dogs are vaccinated			I don't know	Other (please describe)	at the health center	None of my dogs are spayed neutered			No, I don't believe it's necessary	A free spay/neuter campaign at a different time		Yes, I believe they provide benefits	I give it every 3-4 months			I don't think it's necessary
18-24	San Pedro Pochutla	I live in a rural environment (in a town of less than 2,500 people)	I own my own home		Yes	Completed preparatory school or technical education (12 yr)	I feed them	Owned (lives in your/your neighbor's place of residence or yard)		Yes	Dog(s),Cat(s),Chicken(s)	1	1	14			They were given to me as a gift		No	Sometimes	Loose in a fenced yard		Mixed breed	Moderately important	Somewhat important	Most important			My dogs interact with my neighbor's animals			All my dogs are vaccinated			Rabies,Bordetella (kennel cough)	Private veterinarian		None of my dogs are spayed neutered	I don't think spay/neuter is necessary for all my dogs		No, I don't believe it's necessary	I don't have any other dogs		Yes, I believe they provide benefits	I give it every 3-4 months
18-24	San Pedro Pochutla Oaxaca	I live in a rural environment (in a town of less than 2,500 people)	I own my own home
25-34	El Manantial Cozaltepec	I live in a rural environment (in a town of less than 2,500 people)	I own my own home		Yes	Completed primary and secondary school (6-9 yr)	I do not take care of street or free-roaming dogs.	Owned (lives in your/your neighbor's place of residence or yard)		Yes	Dog(s),Cat(s),Chicken(s),Livestock (cattle, goats, sheep, pigs)	4	1	50	6 goats		I adopted them from a shelter		No	Sometimes	Loose in a fenced yard		Mixed breed	Most important	Most important	Most important			My dogs interact with my neighbor's animals			All my dogs are vaccinated			Rabies	Government initiative		All my dogs are spayed/neutered	I don't think spay/neuter is necessary for all my dogs		No, I don't believe it's necessary	A private veterinarian		Yes, I believe they provide benefits	I only give it when I notice fleas or ticks on my dogs or in my house			Other (please describe)	Use homemade remedies
25-34	Oaxaca	I live in an urban environment (in a town with 2,500 people or more)	I own my own home		No	Completed preparatory school or technical education (12 yr)	I do not take care of street or free-roaming dogs.	Owned (lives in your/your neighbor's place of residence or yard)		Yes	Dog(s),Cat(s)						I adopted them from a shelter		No	Always	Loose in a fenced yard		Mixed breed			Most important			I don't know			All my dogs are vaccinated			Rabies,Distemper/parvo	Private veterinarian		Some of my dogs are spayed/neutered			No, I don't believe it's necessary	A private veterinarian		Yes, I believe they provide benefits	I give it every 3-4 months
25-34		I live in a rural environment (in a town of less than 2,500 people)	I own my own home		Yes	Completed primary and secondary school (6-9 yr)	I do not take care of street or free-roaming dogs.	Owned (lives in your/your neighbor's place of residence or yard)		Maybe	Dog(s),Cat(s),Chicken(s)	1	1	20			I adopted them from a shelter		No	Always	Allowed to roam freely throughout the day											I don't know	I don't have access to vaccination services		I don't know		They gave it to me when I was already older	None of my dogs are spayed neutered	I can't afford to spay/neuter all my dogs		No, I don't believe it's necessary			Yes, I believe they provide benefits	I give it every 3-4 months
25-34	San Pedro Pochutla, Oaxaca	I live in a rural environment (in a town of less than 2,500 people)	Other (please describe)	Lives with parents	No	Completed a university degree (e.g. licenciatura)	I feed them	Owned (lives in your/your neighbor's place of residence or yard)		Maybe	Dog(s),Cat(s),Chicken(s)	3	1	2			I found them,They were born in my house		No	Only some are allowed in the house	Loose in a fenced yard		Mixed breed	Moderately important	Least important	Most important			My dogs interact with my neighbor's animals			Only some of my dogs are vaccinated	I can't afford to vaccinate all my dogs		Rabies	Government initiative		Some of my dogs are spayed/neutered	I can't afford to spay/neuter all my dogs		I don't know	I don't know		Yes, I believe they provide benefits	I only give it when I notice fleas or ticks on my dogs or in my house			Other (please describe)	I only give it when they have fleas because it is expensive
25-34	El Venado	I live in a rural environment (in a town of less than 2,500 people)	I own my own home		No	Completed primary and secondary school (6-9 yr)	I do not take care of street or free-roaming dogs.	Owned (lives in your/your neighbor's place of residence or yard)		Yes	Dog(s),Cat(s)	5	1				I found them		No	Sometimes	Loose in a fenced yard		Mixed breed	Most important	Most important	Most important			My dogs interact with my neighbor's animals,My dogs interact with stray dogs,My dogs interact with feral cats,My dogs interact with wildlife (raccoons, rodents, turtles, etc) - please list			All my dogs are vaccinated			Rabies,Distemper/parvo	Government initiative,Private veterinarian		Some of my dogs are spayed/neutered	Some/all of my dogs aren't old enough for spay/neuter,Some/all of my dogs aren't healthy enough		No, I don't believe it's necessary	A free spay/neuter campaign at a different time		Yes, I believe they provide benefits	I give it every month
25-34	Tonameca	I live in a rural environment (in a town of less than 2,500 people)	I own my own home		No	Completed a university degree (e.g. licenciatura)	I feed them	Owned (lives in your/your neighbor's place of residence or yard)		No	Dog(s),Cat(s)	4	5				I adopted them from a shelter,They were given to me as a gift,I found them		No	Sometimes	Loose in a fenced yard		I own both purebred and mixed breed dogs	Moderately important		Most important			I don't know			All my dogs are vaccinated			Rabies,Distemper/parvo	Government initiative,Private veterinarian		Some of my dogs are spayed/neutered	I don't think spay/neuter is necessary for all my dogs		No, I don't believe it's necessary	A free spay/neuter campaign at a different time		Yes, I believe they provide benefits	Other (explain)		Nexgard yearly
25-34	Mazunte	I live in a rural environment (in a town of less than 2,500 people)	I rent my residence		No	Completed preparatory school or technical education (12 yr)	I provide basic medical care (vaccinations, s/n, deworming, basic wound care)	Owned (lives in your/your neighbor's place of residence or yard)		Maybe	Dog(s)	3					I found them		No	Always	Loose in a fenced yard		Mixed breed	Most important	Moderately important	Moderately important			My dogs interact with my neighbor's animals			All my dogs are vaccinated			Distemper/parvo,Bordetella (kennel cough)	Private veterinarian		None of my dogs are spayed neutered	Some/all of my dogs aren't old enough for spay/neuter		No, I don't believe it's necessary			Yes, I believe they provide benefits	I give it every month
25-34	Oaxaca	I live in a rural environment (in a town of less than 2,500 people)	Other (please describe)	I live with my grandma	Yes	Completed primary and secondary school (6-9 yr)	I feed them	Owned (lives in your/your neighbor's place of residence or yard)		Yes	Dog(s),Cat(s),Chicken(s),Livestock (cattle, goats, sheep, pigs)	2	3	5			I bought them from a breeder or store		No	Always	Allowed to roam freely throughout the day		Purebred	Most important		Most important			My dogs interact with my neighbor's animals			All my dogs are vaccinated			Rabies	Government initiative		None of my dogs are spayed neutered	Some/all of my dogs aren't old enough for spay/neuter		No, I don't believe it's necessary	A free spay/neuter campaign at a different time		Yes, I believe they provide benefits	I only give it when I notice fleas or ticks on my dogs or in my house			Other (please describe)	Because it's necessary
25-34	San Pedro Pochutla, Oaxaca	I live in an urban environment (in a town with 2,500 people or more)	Other (please describe)	I live with my parents	No	Completed primary and secondary school (6-9 yr)	I feed them	Owned (lives in your/your neighbor's place of residence or yard)		Maybe	Dog(s),Cat(s),Chicken(s)	5	4	12			They were given to me as a gift,They were born in my house		No	Always	Always walked on a leash,Loose in a fenced yard,Tied or chained outdoors,Allowed to roam freely day and night		Mixed breed	Somewhat important	Moderately important	Most important			My dogs interact with my neighbor's animals,My dogs interact with other animals (please list)		Chickens and cats	None of my dogs are vaccinated	I can't afford to vaccinate all my dogs,I don't have access to vaccination services		Rabies	Government initiative,Someone in my family vaccinated them	Vaccination campaign	Some of my dogs are spayed/neutered	I can't afford to spay/neuter all my dogs,I don't have access to spay/neuter services,I don't think spay/neuter is necessary for all my dogs		No, I don't believe it's necessary	A free spay/neuter campaign at a different time		Yes, I believe they provide benefits	I only give it when I notice fleas or ticks on my dogs or in my house
25-34	Zapotal, Tonameca	I live in a rural environment (in a town of less than 2,500 people)	I own my own home		No	Completed a university degree (e.g. licenciatura)	I provide basic medical care (vaccinations, s/n, deworming, basic wound care)	A stray animal	I went to the street and fed him	Yes	Dog(s),Cat(s)	1	2				I adopted them from a shelter,Other (please describe)		No	Never	Loose in a fenced yard		Mixed breed	Most important	Least important	Most important			My dogs interact with my neighbor's animals			I don't know	Other (please describe)	it's from the street	I don't know	Other (please describe)		All my dogs are spayed/neutered			No, I don't believe it's necessary	A free spay/neuter campaign at a different time,A private veterinarian		Yes, I believe they provide benefits	I only give it when I notice fleas or ticks on my dogs or in my house
25-34	San Jose Chacalapa Pochutla Oaxaca	I live in an urban environment (in a town with 2,500 people or more)	I rent my residence		No	Completed preparatory school or technical education (12 yr)	I feed them,I let them into an outbuilding like a shed	Owned (lives in your/your neighbor's place of residence or yard)		Yes	Dog(s),Cat(s)						I bought them from a breeder or store,They were given to me as a gift		No	Only some are allowed in the house	Loose in a fenced yard		I own both purebred and mixed breed dogs	Moderately important	Least important	Most important			My dogs interact with my neighbor's animals			All my dogs are vaccinated			Rabies,Distemper/parvo	Government initiative,Private veterinarian		Some of my dogs are spayed/neutered	I can't afford to spay/neuter all my dogs		I don't know	A free spay/neuter campaign at a different time		Yes, I believe they provide benefits	I give it every 3-4 months
25-34	San Pedro Pochutla	I live in a rural environment (in a town of less than 2,500 people)	I own my own home		No	Did not finish primary school (<6 yr)	I do not take care of street or free-roaming dogs.	Owned (lives in your/your neighbor's place of residence or yard)		Yes	Dog(s),Chicken(s),Livestock (cattle, goats, sheep, pigs)	4		70	9 sheep		They were given to me as a gift,They were born in my house		No	Always	Loose in a fenced yard,Tied or chained outdoors,Allowed to roam freely throughout the day		Mixed breed	Most important	Most important	Most important			My dogs interact with my neighbor's animals			All my dogs are vaccinated			Rabies,Distemper/parvo	Government initiative,Someone in my family vaccinated them		Some of my dogs are spayed/neutered	Some/all of my dogs aren't old enough for spay/neuter		No, I don't believe it's necessary	A free spay/neuter campaign at a different time		Yes, I believe they provide benefits	I only give it when I notice fleas or ticks on my dogs or in my house
25-34	Puerto Escondido	I live in a rural environment (in a town of less than 2,500 people)	I own my own home		Yes	Completed primary and secondary school (6-9 yr)	I do not take care of street or free-roaming dogs.	Owned (lives in your/your neighbor's place of residence or yard)		Yes	Dog(s),Chicken(s),Livestock (cattle, goats, sheep, pigs)	4		30	7 goats, 2 pigs		They were given to me as a gift		No	Always	Loose in a fenced yard		Mixed breed	Most important	Least important	Somewhat important			My dogs interact with my neighbor's animals			All my dogs are vaccinated			Rabies,Distemper/parvo	Government initiative,Private veterinarian		Some of my dogs are spayed/neutered			No, I don't believe it's necessary	A free spay/neuter campaign at a different time		Yes, I believe they provide benefits	I only give it when I notice fleas or ticks on my dogs or in my house
25-34	San Bernardino Tonameca Pochutla Oaxaca	I live in a rural environment (in a town of less than 2,500 people)	I own my own home		Yes	Completed primary and secondary school (6-9 yr)	I feed them	Owned (lives in your/your neighbor's place of residence or yard)			Livestock (cattle, goats, sheep, pigs)						I adopted them from a shelter		No	Sometimes	Loose in a fenced yard		Mixed breed			Most important			My dogs interact with my neighbor's animals			All my dogs are vaccinated			Rabies	Government initiative		None of my dogs are spayed neutered	I can't afford to spay/neuter all my dogs		Yes, always	A free spay/neuter campaign at a different time		Yes, I believe they provide benefits	I give it every 3-4 months			I can't afford it
35-44	Bahias Huatulco	I live in an urban environment (in a town with 2,500 people or more)	I own my own home		No	Completed primary and secondary school (6-9 yr)	I feed them	Owned (lives in your/your neighbor's place of residence or yard)		Maybe	Dog(s),Cat(s)	4	2				They were given to me as a gift,They were born in my house		No	Always	Always walked on a leash,Loose in a fenced yard		Mixed breed	Moderately important	Moderately important	Most important						Only some of my dogs are vaccinated	Some/all of my dogs aren't healthy enough to be vaccinated		Distemper/parvo	Private veterinarian		All my dogs are spayed/neutered			No, I don't believe it's necessary	A private veterinarian		Yes, I believe they provide benefits	I give it every 3-4 months
35-44	Oaxaca	I live in a rural environment (in a town of less than 2,500 people)	I own my own home		No	Completed a university degree (e.g. licenciatura)	I do not take care of street or free-roaming dogs.	Owned (lives in your/your neighbor's place of residence or yard)		Yes	Dog(s),Cat(s)	7	7				I found them		No	Sometimes	Loose in a fenced yard		Mixed breed			Most important			My dogs interact with my neighbor's animals			All my dogs are vaccinated			Rabies	Private veterinarian		All my dogs are spayed/neutered			No, I don't believe it's necessary	A private veterinarian			I only give it when I notice fleas or ticks on my dogs or in my house
35-44		I live in a rural environment (in a town of less than 2,500 people)	I own my own home		No	Did not finish primary school (<6 yr)	I feed them	Owned (lives in your/your neighbor's place of residence or yard)		Yes	Dog(s),Cat(s),Chicken(s)						I found them		No	Sometimes	Allowed to roam freely day and night		I don't know	Somewhat important	Least important	Moderately important			My dogs interact with my neighbor's animals			None of my dogs are vaccinated	I can't afford to vaccinate all my dogs		I don't know	Someone in my family vaccinated them		All my dogs are spayed/neutered	I can't afford to spay/neuter all my dogs		No, I don't believe it's necessary	I don't have any other dogs		Yes, I believe they provide benefits	I only give it seasonally (explain what seasons)			I don't think it's necessary
35-44	C Coco	I live in a rural environment (in a town of less than 2,500 people)	I own my own home		No	Did not finish primary school (<6 yr)	I do not take care of street or free-roaming dogs.	Owned (lives in your/your neighbor's place of residence or yard)		No	Dog(s)	7					I bought them from a breeder or store		No	Sometimes	Loose in a fenced yard		Purebred	Most important	Most important	Most important			I don't know			None of my dogs are vaccinated	Other (please describe)	Haven't had them long	Distemper/parvo	Private veterinarian		Some of my dogs are spayed/neutered	Some/all of my dogs aren't old enough for spay/neuter		Yes, always	A free spay/neuter campaign at a different time		Yes, I believe they provide benefits	I give it every month
35-44	Estado de Mexico	I live in a rural environment (in a town of less than 2,500 people)	I rent my residence		Yes	Completed a university degree (e.g. licenciatura)	I feed them	Owned (lives in your/your neighbor's place of residence or yard)		Yes	Dog(s),Cat(s)	4	2				They were given to me as a gift		No	Always	Loose in a fenced yard		Mixed breed	Somewhat important		Least important			My dogs interact with my neighbor's animals			All my dogs are vaccinated			Rabies,Distemper/parvo	Government initiative,Private veterinarian		None of my dogs are spayed neutered	I can't afford to spay/neuter all my dogs		No, I don't believe it's necessary			Yes, I believe they provide benefits	I give it every 3-4 months
35-44	San Pedro	I live in an urban environment (in a town with 2,500 people or more)	I rent my residence		No	Completed primary and secondary school (6-9 yr)	I feed them,I let them into an outbuilding like a shed,I let them in the house,I provide basic medical care (vaccinations, s/n, deworming, basic wound care)	Owned (lives in your/your neighbor's place of residence or yard)		Yes	Cat(s)		4				They were born in my house		No	Always	Allowed to roam freely day and night		Mixed breed		Least important	Most important			My dogs interact with stray dogs,My dogs interact with feral cats,My dogs interact with other animals (please list)		Chickens	None of my dogs are vaccinated	Other (please describe)	Because there are not campaigns				None of my dogs are spayed neutered			No, I don't believe it's necessary			Yes, I believe they provide benefits	I give it every 3-4 months
35-44	Comala	I live in a rural environment (in a town of less than 2,500 people)	I own my own home		No	Completed preparatory school or technical education (12 yr)	I do not take care of street or free-roaming dogs.	Owned (lives in your/your neighbor's place of residence or yard)		Yes	Dog(s),Chicken(s)	4		6			They were given to me as a gift,They were born in my house		No	Sometimes	Loose in a fenced yard,Other (please describe)	Allowed to roam freely at night	Mixed breed	Most important	Least important	Most important			My dogs interact with my neighbor's animals			Only some of my dogs are vaccinated	Some/all of my dogs aren't old enough for vaccination,Other (please describe)	Difficulty moving them	Rabies	Government initiative		None of my dogs are spayed neutered			No, I don't believe it's necessary			Yes, I believe they provide benefits	I only give it when I notice fleas or ticks on my dogs or in my house
35-44	San Antonio de Tonameca	I live in a rural environment (in a town of less than 2,500 people)	I own my own home		No	Completed preparatory school or technical education (12 yr)	I feed them,I let them in the house,I provide basic medical care (vaccinations, s/n, deworming, basic wound care)	Owned (lives in your/your neighbor's place of residence or yard)		Yes	Dog(s)						I bought them from a breeder or store,I adopted them from a shelter		No	Always	Always walked on a leash,Loose in a fenced yard		Mixed breed	Most important	Most important	Most important			My dogs interact with feral cats			All my dogs are vaccinated			Rabies,Distemper/parvo	Government initiative,Private veterinarian		None of my dogs are spayed neutered			No, I don't believe it's necessary	A free spay/neuter campaign at a different time		Yes, I believe they provide benefits	I give it every 3-4 months
35-44	Oaxaca	I live in a rural environment (in a town of less than 2,500 people)	I own my own home		No	Completed primary and secondary school (6-9 yr)	I do not take care of street or free-roaming dogs.	Owned (lives in your/your neighbor's place of residence or yard)		No	Dog(s),Cat(s),Chicken(s)	2	7	6			They were given to me as a gift		No	Sometimes	Allowed to roam freely day and night		Mixed breed			Somewhat important			My dogs interact with my neighbor's animals			All my dogs are vaccinated			Rabies	Other (please describe)	Personnel from the medical unit	Some of my dogs are spayed/neutered	I can't afford to spay/neuter all my dogs		Yes, always			Yes, I believe they provide benefits	I don't give these medications			I can't afford it
35-44	San Antonio Tonameca	I live in a rural environment (in a town of less than 2,500 people)	I own my own home		No	Did not finish primary school (<6 yr)	I feed them	Owned (lives in your/your neighbor's place of residence or yard)		Yes	Dog(s),Chicken(s)			5			I found them		No	Sometimes	Loose in a fenced yard		Mixed breed	Moderately important	Moderately important	Moderately important			My dogs interact with wildlife (raccoons, rodents, turtles, etc) - please list			None of my dogs are vaccinated	I don't have access to vaccination services					None of my dogs are spayed neutered	I don't have access to spay/neuter services		No, I don't believe it's necessary				I don't give these medications			Other (please describe)	Only takes a bath
35-44	San Isidro Pochutla	I live in a rural environment (in a town of less than 2,500 people)	I own my own home		Yes	Did not finish primary school (<6 yr)	I feed them	Owned (lives in your/your neighbor's place of residence or yard)		Yes	Dog(s),Chicken(s),Livestock (cattle, goats, sheep, pigs),Other (please describe)	3		20	3 pigs, 10 sheep	1 turkey	I found them,They were born in my house		No	Always	Loose in a fenced yard,Allowed to roam freely throughout the day		Mixed breed	Most important		Most important			My dogs interact with stray dogs			Only some of my dogs are vaccinated	Some/all of my dogs aren't old enough for vaccination		Rabies,Distemper/parvo,Bordetella (kennel cough)			None of my dogs are spayed neutered	I can't afford to spay/neuter all my dogs		No, I don't believe it's necessary	Other (please describe)		Yes, I believe they provide benefits	I only give it seasonally (explain what seasons)
35-44	San Antonio de Tonameca	I live in a rural environment (in a town of less than 2,500 people)	I own my own home		No	Did not finish primary school (<6 yr)	I do not take care of street or free-roaming dogs.	Owned (lives in your/your neighbor's place of residence or yard)		No	Dog(s)						They were given to me as a gift		No	Always	Loose in a fenced yard,Allowed to roam freely throughout the day		Mixed breed	Moderately important	Most important	Most important			My dogs interact with my neighbor's animals,My dogs interact with wildlife (raccoons, rodents, turtles, etc) - please list			None of my dogs are vaccinated	Some/all of my dogs aren't old enough for vaccination		Rabies,Distemper/parvo	Government initiative,Private veterinarian		None of my dogs are spayed neutered	I don't have access to spay/neuter services		No, I don't believe it's necessary	A free spay/neuter campaign at a different time		Yes, I believe they provide benefits	I give it every 3-4 months
35-44	San Josa Chacalapa	I live in a rural environment (in a town of less than 2,500 people)	I own my own home		No		I do not take care of street or free-roaming dogs.	Owned (lives in your/your neighbor's place of residence or yard)		Maybe	Dog(s),Cat(s),Chicken(s)	6	1	35			They were given to me as a gift		No	Always	Allowed to roam freely day and night		Mixed breed	Most important	Moderately important	Most important			My dogs interact with my neighbor's animals			All my dogs are vaccinated			Rabies	Someone in my family vaccinated them		Some of my dogs are spayed/neutered			No, I don't believe it's necessary	A free spay/neuter campaign at a different time		Yes, I believe they provide benefits	I don't give these medications			I can't afford it
35-44	El Samaritan Tolameca	I live in a rural environment (in a town of less than 2,500 people)	I own my own home		No	Completed preparatory school or technical education (12 yr)	I do not take care of street or free-roaming dogs.	Owned (lives in your/your neighbor's place of residence or yard)		Maybe	Dog(s),Chicken(s)	4		17			They were given to me as a gift,They were born in my house		No	Sometimes	Loose in a fenced yard		Mixed breed	Moderately important	Most important	Moderately important			My dogs interact with my neighbor's animals,My dogs interact with wildlife (raccoons, rodents, turtles, etc) - please list			Only some of my dogs are vaccinated	I don't have access to vaccination services		Rabies	Government initiative		None of my dogs are spayed neutered	I can't afford to spay/neuter all my dogs		No, I don't believe it's necessary			Yes, I believe they provide benefits	I only give it when I notice fleas or ticks on my dogs or in my house
35-44	San Jose Chacalapa	I live in an urban environment (in a town with 2,500 people or more)	I own my own home		Yes	Completed a university degree (e.g. licenciatura)	I feed them	Owned (lives in your/your neighbor's place of residence or yard)		Yes	Dog(s),Cat(s),Chicken(s)	4	1	5			They were given to me as a gift		No	Never	Loose in a fenced yard,Tied or chained outdoors		Mixed breed	Somewhat important	Somewhat important	Most important			My dogs interact with my neighbor's animals,My dogs interact with stray dogs			All my dogs are vaccinated			Rabies,Distemper/parvo,Leptospirosis	Government initiative,Private veterinarian		Some of my dogs are spayed/neutered	I don't think spay/neuter is necessary for all my dogs		Yes, always	A free spay/neuter campaign at a different time		Yes, I believe they provide benefits	I give it every 3-4 months
35-44	La Florida	I live in a rural environment (in a town of less than 2,500 people)	I own my own home		No	Completed primary and secondary school (6-9 yr)	I feed them,I let them in the house	Owned (lives in your/your neighbor's place of residence or yard)		Yes	Dog(s),Chicken(s)	4		10, plus chicks			I adopted them from a shelter,They were given to me as a gift		No	Always	Allowed to roam freely day and night		Mixed breed	Moderately important	Somewhat important	Most important			My dogs interact with stray dogs,My dogs interact with wildlife (raccoons, rodents, turtles, etc) - please list	Scaring away raccoons and opossums		All my dogs are vaccinated			Rabies,Distemper/parvo	Someone in my family vaccinated them		Some of my dogs are spayed/neutered	I don't have access to spay/neuter services		Yes, always	A private veterinarian		Yes, I believe they provide benefits	Other (explain)		twice per year
35-44	San Bernardino	I live in an urban environment (in a town with 2,500 people or more)	I own my own home		Yes	Completed primary and secondary school (6-9 yr)	I do not take care of street or free-roaming dogs.	Owned (lives in your/your neighbor's place of residence or yard)		No	Dog(s)	3					They were given to me as a gift		No	Never	Allowed to roam freely day and night		Mixed breed	Least important	Least important	Most important			My dogs interact with my neighbor's animals,My dogs interact with stray dogs,My dogs interact with wildlife (raccoons, rodents, turtles, etc) - please list			All my dogs are vaccinated			Rabies,Distemper/parvo	Private veterinarian		Some of my dogs are spayed/neutered	I can't afford to spay/neuter all my dogs		No, I don't believe it's necessary	A free spay/neuter campaign at a different time		Yes, I believe they provide benefits	I give it every 3-4 months
35-44	Pochutla	I live in a rural environment (in a town of less than 2,500 people)	I own my own home		No	Completed preparatory school or technical education (12 yr)	I do not take care of street or free-roaming dogs.,I feed them	Owned (lives in your/your neighbor's place of residence or yard)		Yes	Dog(s),Cat(s),Chicken(s)	3	1	5			I adopted them from a shelter,They were born in my house		No	Sometimes	Loose in a fenced yard		Mixed breed	Somewhat important	Moderately important	Most important			My dogs interact with my neighbor's animals			Only some of my dogs are vaccinated	I don't have access to vaccination services		Distemper/parvo	Private veterinarian		None of my dogs are spayed neutered	other	don't have time to bring them	No, I don't believe it's necessary			Yes, I believe they provide benefits	I only give it seasonally (explain what seasons)
35-44	Estado de Mexico	I live in a rural environment (in a town of less than 2,500 people)	I rent my residence		Yes	Completed preparatory school or technical education (12 yr)	I feed them,I let them in the house	Owned (lives in your/your neighbor's place of residence or yard)		Maybe	Dog(s),Cat(s)	4	2				They were given to me as a gift,I found them,They were born in my house		No	Sometimes	Always walked on a leash,Loose in a fenced yard		Mixed breed	Moderately important		Least important			My dogs interact with my neighbor's animals,My dogs interact with wildlife (raccoons, rodents, turtles, etc) - please list			All my dogs are vaccinated			Rabies,Distemper/parvo	Government initiative,Private veterinarian		None of my dogs are spayed neutered	I can't afford to spay/neuter all my dogs		No, I don't believe it's necessary			Yes, I believe they provide benefits	I give it every 3-4 months
35-44	Pochutla	I live in a rural environment (in a town of less than 2,500 people)	I own my own home		Yes	Completed preparatory school or technical education (12 yr)	I do not take care of street or free-roaming dogs.	Owned (lives in your/your neighbor's place of residence or yard)		Yes	Dog(s),Chicken(s),Livestock (cattle, goats, sheep, pigs)						I adopted them from a shelter		No	Sometimes	Loose in a fenced yard		Mixed breed	Moderately important	Least important	Most important	Moderately important		My dogs interact with my neighbor's animals			Only some of my dogs are vaccinated	Some/all of my dogs aren't old enough for vaccination		Rabies	Private veterinarian		None of my dogs are spayed neutered	I can't afford to spay/neuter all my dogs		Sometimes	A private veterinarian		Yes, I believe they provide benefits	I only give it seasonally (explain what seasons)
35-44	Puerto Escondido	I live in an urban environment (in a town with 2,500 people or more)	I rent my residence		No	Completed a university degree (e.g. licenciatura)	I feed them,I let them into an outbuilding like a shed,I let them in the house,I provide basic medical care (vaccinations, s/n, deworming, basic wound care),I provide advanced medical care (sick visits to vet)	A stray animal		Yes	Dog(s)	4					I bought them from a breeder or store,They were given to me as a gift		No	Always	Loose in a fenced yard		I own both purebred and mixed breed dogs	Least important	Least important	Most important			I don't know			All my dogs are vaccinated			Rabies,Distemper/parvo,Bordetella (kennel cough),Leptospirosis	Private veterinarian		Some of my dogs are spayed/neutered			No, I don't believe it's necessary	A free spay/neuter campaign at a different time,A private veterinarian		Yes, I believe they provide benefits	I give it every 3-4 months
35-44		I live in a rural environment (in a town of less than 2,500 people)	Other (please describe)		Yes	Completed primary and secondary school (6-9 yr)	I do not take care of street or free-roaming dogs.	Owned (lives in your/your neighbor's place of residence or yard)		No	Dog(s),Cat(s),Chicken(s)						They were born in my house		No	Always	Loose in a fenced yard		Mixed breed	Most important	Most important	Most important			My dogs interact with my neighbor's animals			I don't know	I can't afford to vaccinate all my dogs		I don't know			None of my dogs are spayed neutered	I can't afford to spay/neuter all my dogs		No, I don't believe it's necessary	I don't know		Yes, I believe they provide benefits	I don't give these medications			I can't afford it
35-44	Comala	I live in a rural environment (in a town of less than 2,500 people)	I own my own home		No	Did not finish primary school (<6 yr)	I do not take care of street or free-roaming dogs.	Owned (lives in your/your neighbor's place of residence or yard)		Yes	Dog(s),Cat(s),Chicken(s)	5	3	4			They were given to me as a gift		No	Sometimes	Loose in a fenced yard,Tied or chained outdoors,Other (please describe)	Tied at night	Mixed breed	Moderately important	Moderately important	Most important			I don't know			Only some of my dogs are vaccinated	Other (please describe)	Because I don't have transportation	Rabies	Government initiative		None of my dogs are spayed neutered			No, I don't believe it's necessary			Yes, I believe they provide benefits	I only give it when I notice fleas or ticks on my dogs or in my house
35-44	San Pedro Pochutla	I live in a rural environment (in a town of less than 2,500 people)	I own my own home		No	Completed primary and secondary school (6-9 yr)	I do not take care of street or free-roaming dogs.	Owned (lives in your/your neighbor's place of residence or yard)		No	Dog(s),Cat(s),Chicken(s),Other (please describe)	4	1	5		Parrot	They were given to me as a gift,They were born in my house		No	Sometimes	Loose in a fenced yard,Allowed to roam freely throughout the day		I own both purebred and mixed breed dogs	Somewhat important	Least important	Most important			My dogs interact with my neighbor's animals,My dogs interact with other animals (please list)		With the cows passing by	All my dogs are vaccinated			Rabies,Distemper/parvo,Bordetella (kennel cough),Leptospirosis	Government initiative,Private veterinarian		Some of my dogs are spayed/neutered	I can't afford to spay/neuter all my dogs		No, I don't believe it's necessary	A free spay/neuter campaign at a different time		Yes, I believe they provide benefits	I only give it when I notice fleas or ticks on my dogs or in my house
35-44	Pluma Hidalgo	I live in a rural environment (in a town of less than 2,500 people)	I own my own home		Yes	Completed a university degree (e.g. licenciatura)	I feed them,I let them into an outbuilding like a shed,I let them in the house,I provide basic medical care (vaccinations, s/n, deworming, basic wound care)	Owned (lives in your/your neighbor's place of residence or yard)		Yes	Dog(s),Cat(s),Chicken(s)	7	5	30			I bought them from a breeder or store,I found them,They were born in my house		No	Always	Allowed to roam freely throughout the day		I own both purebred and mixed breed dogs	Most important	Least important	Most important	Most important	Because they are part of the family				All my dogs are vaccinated			Rabies,Distemper/parvo,Leptospirosis	Government initiative,Private veterinarian		Some of my dogs are spayed/neutered	Some/all of my dogs aren't old enough for spay/neuter		Sometimes	A private veterinarian		Yes, I believe they provide benefits	I give it every 3-4 months
35-44	La Florida	I live in a rural environment (in a town of less than 2,500 people)	I own my own home		No	Did not finish primary school (<6 yr)	I do not take care of street or free-roaming dogs.		2 cats	No	Dog(s),Cat(s)	1 dog, 8 puppies	2				I adopted them from a shelter,They were given to me as a gift		No	Sometimes	Allowed to roam freely day and night		Purebred	Moderately important		Most important			My dogs interact with other animals (please list)		other dogs	All my dogs are vaccinated			Rabies	Government initiative		I don't know	I don't have access to spay/neuter services		Yes, always			Yes, I believe they provide benefits	Other (explain)		Every 6 months
35-44	Chacalapa	I live in a rural environment (in a town of less than 2,500 people)	I own my own home		Yes	Completed primary and secondary school (6-9 yr)	I do not take care of street or free-roaming dogs.	I did not bring an animal in today		Yes	Dog(s)	1					They were given to me as a gift		No	Sometimes	Loose in a fenced yard,Allowed to roam freely throughout the day		Mixed breed	Most important	Somewhat important	Most important			My dogs interact with my neighbor's animals			All my dogs are vaccinated			Rabies	Private veterinarian		None of my dogs are spayed neutered	I don't think spay/neuter is necessary for all my dogs		No, I don't believe it's necessary	Other (please describe)		Yes, I believe they provide benefits	I only give it when I notice fleas or ticks on my dogs or in my house
35-44	Oaxaca	I live in an urban environment (in a town with 2,500 people or more)	I own my own home		Yes	Completed a university degree (e.g. licenciatura)	I do not take care of street or free-roaming dogs.	A stray animal		Yes	Dog(s),Cat(s),Chicken(s)	1	1	3			They were given to me as a gift,I found them		No	Always	Allowed to roam freely throughout the day		Mixed breed			Most important			My dogs interact with feral cats			All my dogs are vaccinated			Rabies,Distemper/parvo	Government initiative,Private veterinarian		All my dogs are spayed/neutered			No, I don't believe it's necessary	A free spay/neuter campaign at a different time		Yes, I believe they provide benefits	I give it every 3-4 months
45-54	Oaxaca	I live in an urban environment (in a town with 2,500 people or more)	I rent my residence		Yes	Completed a university degree (e.g. licenciatura)	I do not take care of street or free-roaming dogs.	Owned (lives in your/your neighbor's place of residence or yard)		No	Dog(s),Cat(s)						They were born in my house		No	Never	Allowed to roam freely throughout the day		I don't know	Most important	Least important	Most important			My dogs interact with wildlife (raccoons, rodents, turtles, etc) - please list,My dogs interact with other animals (please list)	ducks	chickens, sheep, goats	All my dogs are vaccinated			Rabies	Government initiative		None of my dogs are spayed neutered	I don't have access to spay/neuter services		No, I don't believe it's necessary	A free spay/neuter campaign at a different time		Yes, I believe they provide benefits	I don't give these medications			I don't think it's necessary
45-54	San Antonio de Tonameca	I live in a rural environment (in a town of less than 2,500 people)	I own my own home		Yes	Completed primary and secondary school (6-9 yr)	I feed them	Owned (lives in your/your neighbor's place of residence or yard)		Yes	Dog(s),Cat(s)	1	1				They were given to me as a gift		No	Always	Loose in a fenced yard		Mixed breed	Moderately important	Least important	Most important			My dogs interact with my neighbor's animals			All my dogs are vaccinated			Rabies,Distemper/parvo,Leptospirosis	Government initiative,Private veterinarian		None of my dogs are spayed neutered			No, I don't believe it's necessary			Yes, I believe they provide benefits	I give it every 3-4 months
45-54	San Isidro del Palmar Tonameca	I live in a rural environment (in a town of less than 2,500 people)	I own my own home		Yes	Completed preparatory school or technical education (12 yr)	I feed them,I provide basic medical care (vaccinations, s/n, deworming, basic wound care)	Owned (lives in your/your neighbor's place of residence or yard)		Yes	Dog(s),Cat(s),Chicken(s),Livestock (cattle, goats, sheep, pigs)	6	7	20	3 cattle		I found them		No	Always	Loose in a fenced yard		Mixed breed	Moderately important	Moderately important	Most important			My dogs interact with my neighbor's animals,My dogs interact with stray dogs			All my dogs are vaccinated			Rabies,Distemper/parvo,Bordetella (kennel cough),Leptospirosis	Government initiative,Private veterinarian		All my dogs are spayed/neutered			No, I don't believe it's necessary	A free spay/neuter campaign at a different time,A private veterinarian		Yes, I believe they provide benefits	I give it every 3-4 months
45-54	San Antonio de Tolameca	I live in a rural environment (in a town of less than 2,500 people)	I own my own home		No	Completed primary and secondary school (6-9 yr)	I feed them,I let them into an outbuilding like a shed,I let them in the house	Owned (lives in your/your neighbor's place of residence or yard)		Yes	Dog(s),Cat(s)	5	3				They were given to me as a gift,They were born in my house		No	Sometimes	Loose in a fenced yard,Allowed to roam freely throughout the day		I own both purebred and mixed breed dogs	Somewhat important	Least important	Somewhat important			My dogs interact with my neighbor's animals			All my dogs are vaccinated			Rabies,Distemper/parvo,Leptospirosis	Government initiative,Private veterinarian		None of my dogs are spayed neutered	I don't think spay/neuter is necessary for all my dogs		Yes, always			Yes, I believe they provide benefits	I only give it seasonally (explain what seasons)
45-54	San Isidro del Palmar Tonameca	I live in a rural environment (in a town of less than 2,500 people)	I own my own home		No	Completed primary and secondary school (6-9 yr)	I do not take care of street or free-roaming dogs.	Owned (lives in your/your neighbor's place of residence or yard)		Yes	Dog(s),Cat(s),Other (please describe)	2	1			2 parrots	They were given to me as a gift		No	Always	Loose in a fenced yard,Allowed to roam freely throughout the day		Purebred	Most important	Most important	Most important			My dogs interact with my neighbor's animals,My dogs interact with stray dogs			All my dogs are vaccinated			Rabies,Distemper/parvo	Government initiative,Private veterinarian		None of my dogs are spayed neutered	I don't have access to spay/neuter services		Yes, always			Yes, I believe they provide benefits	I only give it seasonally (explain what seasons)
45-54	El Venado	I live in a rural environment (in a town of less than 2,500 people)	I own my own home		No	Completed primary and secondary school (6-9 yr)	I do not take care of street or free-roaming dogs.	Owned (lives in your/your neighbor's place of residence or yard)		Yes	Dog(s),Cat(s),Chicken(s)	2	2	40			They were given to me as a gift		No	Always	Loose in a fenced yard,Tied or chained outdoors		Mixed breed	Most important	Most important	Most important			My dogs interact with my neighbor's animals			All my dogs are vaccinated			Rabies,Distemper/parvo	Private veterinarian		None of my dogs are spayed neutered	I don't think spay/neuter is necessary for all my dogs		No, I don't believe it's necessary			Yes, I believe they provide benefits	I give it every 3-4 months
45-54	Mazunte	I live in a rural environment (in a town of less than 2,500 people)	I own my own home		No	Completed postgraduate education (e.g. master's, doctorate)	I do not take care of street or free-roaming dogs.	Owned (lives in your/your neighbor's place of residence or yard)		Yes	Dog(s),Cat(s)	2	4				I found them		No	Always	Loose in a fenced yard		Mixed breed	Most important	Least important	Most important			My dogs interact with my neighbor's animals			All my dogs are vaccinated			Rabies	Government initiative		All my dogs are spayed/neutered			No, I don't believe it's necessary	A private veterinarian		Yes, I believe they provide benefits	I give it every 3-4 months
45-54	Oaxaca	I live in a rural environment (in a town of less than 2,500 people)	I own my own home		No	Completed primary and secondary school (6-9 yr)	I feed them	Owned (lives in your/your neighbor's place of residence or yard)		Yes	Dog(s),Chicken(s),Livestock (cattle, goats, sheep, pigs)	5		30	10		They were given to me as a gift		No	Never	Loose in a fenced yard,Allowed to roam freely day and night		Mixed breed	Most important	Most important	Most important	Most important	Walk and recreation	My dogs interact with wildlife (raccoons, rodents, turtles, etc) - please list			All my dogs are vaccinated			Rabies	Government initiative		None of my dogs are spayed neutered	I don't have access to spay/neuter services,I don't think spay/neuter is necessary for all my dogs		Yes, always			Yes, I believe they provide benefits	I only give it when I notice fleas or ticks on my dogs or in my house
45-54	Comalo	I live in a rural environment (in a town of less than 2,500 people)	I own my own home		No	Did not finish primary school (<6 yr)	I feed them	Owned (lives in your/your neighbor's place of residence or yard)		No	Dog(s),Cat(s),Chicken(s)	2	3	7			They were given to me as a gift		No	Never	Always walked on a leash,Loose in a fenced yard,Allowed to roam freely throughout the day		Mixed breed	Most important	Somewhat important	Moderately important			My dogs interact with my neighbor's animals			All my dogs are vaccinated			Rabies,Distemper/parvo	Government initiative		Some of my dogs are spayed/neutered	Some/all of my dogs aren't old enough for spay/neuter		No, I don't believe it's necessary	A free spay/neuter campaign at a different time		Yes, I believe they provide benefits	I only give it when I notice fleas or ticks on my dogs or in my house
45-54	Chacalapa San Pedro Pochutla	I live in a rural environment (in a town of less than 2,500 people)	I own my own home		Yes	Completed preparatory school or technical education (12 yr)	I do not take care of street or free-roaming dogs.	I did not bring an animal in today		Maybe	Dog(s),Cat(s)	2	1				They were given to me as a gift		No	Sometimes	Loose in a fenced yard		Mixed breed	Most important	Least important	Most important			My dogs interact with my neighbor's animals			All my dogs are vaccinated	I can't afford to vaccinate all my dogs		Rabies	Government initiative		Some of my dogs are spayed/neutered	I can't afford to spay/neuter all my dogs		Yes, always	A free spay/neuter campaign at a different time		Yes, I believe they provide benefits	I only give it seasonally (explain what seasons)			I can't afford it
45-54	San Jose Chacalapa	I live in a rural environment (in a town of less than 2,500 people)	I own my own home		No	Completed preparatory school or technical education (12 yr)	I do not take care of street or free-roaming dogs.	Owned (lives in your/your neighbor's place of residence or yard)		Yes	Dog(s),Cat(s)	4	1				I bought them from a breeder or store		No	Sometimes	Always walked on a leash		I own both purebred and mixed breed dogs			Most important			My dogs interact with my neighbor's animals			All my dogs are vaccinated			Distemper/parvo	Private veterinarian		Some of my dogs are spayed/neutered	I don't think spay/neuter is necessary for all my dogs		No, I don't believe it's necessary	A free spay/neuter campaign at a different time		Yes, I believe they provide benefits	I give it every 3-4 months
45-54	San Isidro	I live in a rural environment (in a town of less than 2,500 people)	I own my own home		Yes	Did not finish primary school (<6 yr)	I feed them	Owned (lives in your/your neighbor's place of residence or yard)		Yes	Dog(s),Chicken(s)	3		50			I bought them from a breeder or store		No	Always	Loose in a fenced yard		Mixed breed	Most important	Least important	Most important			I don't know			All my dogs are vaccinated			Rabies,Distemper/parvo	Government initiative,Private veterinarian		None of my dogs are spayed neutered	I can't afford to spay/neuter all my dogs		Yes, always	A free spay/neuter campaign at a different time		Yes, I believe they provide benefits	I give it every 3-4 months
45-54	San Isidro del Palmar	I live in a rural environment (in a town of less than 2,500 people)	I own my own home		No	Completed preparatory school or technical education (12 yr)	I feed them,I let them into an outbuilding like a shed	Owned (lives in your/your neighbor's place of residence or yard)		Yes	Dog(s),Cat(s)	8	2				I adopted them from a shelter,I found them		No	Only some are allowed in the house	Loose in a fenced yard		Mixed breed	Most important	Least important	Most important			My dogs interact with stray dogs			All my dogs are vaccinated			Rabies,Distemper/parvo	Government initiative		Some of my dogs are spayed/neutered	I can't afford to spay/neuter all my dogs		No, I don't believe it's necessary	A free spay/neuter campaign at a different time,A private veterinarian		Yes, I believe they provide benefits	I give it every 3-4 months
45-54	San Antonio de Pochutla		I own my own home		No		I feed them	Owned (lives in your/your neighbor's place of residence or yard)		Maybe	Dog(s),Cat(s),Chicken(s)	2	2	1			I bought them from a breeder or store,I adopted them from a shelter		No	Sometimes	Always walked on a leash,Loose in a fenced yard		Purebred	Moderately important	Somewhat important	Most important			My dogs interact with my neighbor's animals			All my dogs are vaccinated			Rabies,Distemper/parvo	Government initiative,Private veterinarian		All my dogs are spayed/neutered			No, I don't believe it's necessary	A free spay/neuter campaign at a different time		Yes, I believe they provide benefits	I only give it seasonally (explain what seasons)
55-64	San Antonio de Tonameca	I live in a rural environment (in a town of less than 2,500 people)	I own my own home		No	Did not finish primary school (<6 yr)	I do not take care of street or free-roaming dogs.	Owned (lives in your/your neighbor's place of residence or yard)		Maybe	Dog(s)						I adopted them from a shelter,They were born in my house		No	Sometimes	Loose in a fenced yard		Mixed breed	Moderately important	Somewhat important	Most important			My dogs interact with my neighbor's animals,My dogs interact with stray dogs,My dogs interact with feral cats			All my dogs are vaccinated			Rabies	Government initiative		None of my dogs are spayed neutered	I don't have access to spay/neuter services		No, I don't believe it's necessary			Yes, I believe they provide benefits	I only give it when I notice fleas or ticks on my dogs or in my house
55-64	Puerto Escondido	I live in an urban environment (in a town with 2,500 people or more)	I own my own home		No	Completed preparatory school or technical education (12 yr)	I feed them,I let them into an outbuilding like a shed,I provide basic medical care (vaccinations, s/n, deworming, basic wound care)	A stray animal		Yes	Dog(s),Cat(s)	4	2				I found them		No	Always	Loose in a fenced yard		Mixed breed	Least important	Least important	Most important			My dogs interact with stray dogs			All my dogs are vaccinated			Rabies,Distemper/parvo,Bordetella (kennel cough)	Private veterinarian		All my dogs are spayed/neutered			No, I don't believe it's necessary	A free spay/neuter campaign at a different time,A private veterinarian		Yes, I believe they provide benefits	I give it every 3-4 months
55-64	Oaxaca	I live in an urban environment (in a town with 2,500 people or more)	I own my own home		Yes	Completed primary and secondary school (6-9 yr)	I feed them	Owned (lives in your/your neighbor's place of residence or yard)		Maybe	Dog(s),Cat(s)						They were given to me as a gift		No	Sometimes	Loose in a fenced yard		Mixed breed	Somewhat important	Least important	Most important						All my dogs are vaccinated			Rabies	Government initiative		Some of my dogs are spayed/neutered	I can't afford to spay/neuter all my dogs		No, I don't believe it's necessary	A free spay/neuter campaign at a different time		Yes, I believe they provide benefits	I only give it when I notice fleas or ticks on my dogs or in my house			I can't afford it,I don't have access to medications
55-64	El Piste Chacalapa	I live in a rural environment (in a town of less than 2,500 people)	I own my own home		No	Completed preparatory school or technical education (12 yr)	I feed them,I provide basic medical care (vaccinations, s/n, deworming, basic wound care)			No	Dog(s),Cat(s)	4	2				I found them		No	Always	Loose in a fenced yard,Allowed to roam freely day and night		Mixed breed	Most important	Least important	Most important			My dogs interact with my neighbor's animals,My dogs interact with stray dogs,My dogs interact with feral cats,My dogs interact with wildlife (raccoons, rodents, turtles, etc) - please list			All my dogs are vaccinated			Rabies,Distemper/parvo	Government initiative		All my dogs are spayed/neutered			I don't know	A free spay/neuter campaign at a different time,A private veterinarian		Yes, I believe they provide benefits	I give it every 3-4 months
55-64	Rincon Alegre	I live in a rural environment (in a town of less than 2,500 people)	I own my own home		No	Completed primary and secondary school (6-9 yr)	I do not take care of street or free-roaming dogs.	Owned (lives in your/your neighbor's place of residence or yard)		Yes	Dog(s),Chicken(s),Livestock (cattle, goats, sheep, pigs),Other (please describe)	4		20	1	3 turkeys	I bought them from a breeder or store,I adopted them from a shelter		No	Sometimes	Loose in a fenced yard		Mixed breed	Most important	Most important	Most important			My dogs interact with my neighbor's animals			All my dogs are vaccinated			Rabies,Distemper/parvo	Government initiative		None of my dogs are spayed neutered	I don't have access to spay/neuter services		No, I don't believe it's necessary	A free spay/neuter campaign at a different time		Yes, I believe they provide benefits	I give it every 3-4 months
55-64	San Roque Pochutla	I live in a rural environment (in a town of less than 2,500 people)	I own my own home		No	Did not finish primary school (<6 yr)	I do not take care of street or free-roaming dogs.	Owned (lives in your/your neighbor's place of residence or yard)		Yes	Dog(s),Chicken(s)	3		6			They were given to me as a gift		No	Always	Loose in a fenced yard,Tied or chained outdoors		Mixed breed	Most important	Moderately important	Most important			My dogs interact with my neighbor's animals,My dogs interact with stray dogs,My dogs interact with wildlife (raccoons, rodents, turtles, etc) - please list			Only some of my dogs are vaccinated	Other (please describe)	Waiting for the government rabies campaign	Rabies	Government initiative		None of my dogs are spayed neutered	I can't afford to spay/neuter all my dogs,I don't have access to spay/neuter services		No, I don't believe it's necessary			Yes, I believe they provide benefits	I only give it seasonally (explain what seasons)
55-64	Samaritan	I live in a rural environment (in a town of less than 2,500 people)	I own my own home		Yes	Completed preparatory school or technical education (12 yr)	I feed them	Owned (lives in your/your neighbor's place of residence or yard)		Yes	Dog(s),Cat(s),Chicken(s)						They were given to me as a gift,I found them		No	Always	Always walked on a leash,Loose in a fenced yard		Mixed breed	Most important	Least important	Most important			My dogs interact with stray dogs,My dogs interact with feral cats			All my dogs are vaccinated			Rabies,Distemper/parvo	Private veterinarian		Some of my dogs are spayed/neutered	I don't think spay/neuter is necessary for all my dogs		No, I don't believe it's necessary	A private veterinarian		Yes, I believe they provide benefits	I give it every 3-4 months
55-64	La Florida	I live in a rural environment (in a town of less than 2,500 people)	I own my own home		No	Did not finish primary school (<6 yr)	I do not take care of street or free-roaming dogs.	Owned (lives in your/your neighbor's place of residence or yard)		Yes	Dog(s)	1					I found them		No	Never	Loose in a fenced yard		Mixed breed	Most important	Least important	Most important			My dogs interact with my neighbor's animals			None of my dogs are vaccinated	Other (please describe)	Waiting until dog was sterilized	Rabies,Distemper/parvo			None of my dogs are spayed neutered			Sometimes	I don't have any other dogs		Yes, I believe they provide benefits	I don't give these medications			Other (please describe)	Waiting until dog was spayed
65+	C Coco	I live in a rural environment (in a town of less than 2,500 people)	I own my own home		Yes	Did not finish primary school (<6 yr)	I do not take care of street or free-roaming dogs.	Owned (lives in your/your neighbor's place of residence or yard)		Yes	Dog(s)	4					They were given to me as a gift		No	Always	Loose in a fenced yard		Purebred	Most important	Least important	Most important			My dogs interact with wildlife (raccoons, rodents, turtles, etc) - please list			All my dogs are vaccinated			Rabies,Distemper/parvo	Government initiative		Some of my dogs are spayed/neutered			No, I don't believe it's necessary	A free spay/neuter campaign at a different time		Yes, I believe they provide benefits	I give it every 3-4 months
65+	Pochutla	I live in an urban environment (in a town with 2,500 people or more)	I own my own home			Completed preparatory school or technical education (12 yr)	I do not take care of street or free-roaming dogs.	Owned (lives in your/your neighbor's place of residence or yard)		Yes	Dog(s),Cat(s)	2	1				I adopted them from a shelter		No	Always	Always walked on a leash		Purebred	Least important	Most important	Most important			I don't know			All my dogs are vaccinated			Rabies,Distemper/parvo	Private veterinarian		All my dogs are spayed/neutered			Yes, always	A private veterinarian		Yes, I believe they provide benefits	I give it every 3-4 months
65+	Llano Grande	I live in a rural environment (in a town of less than 2,500 people)	I own my own home		Yes	Completed primary and secondary school (6-9 yr)	I feed them,I let them in the house	Owned (lives in your/your neighbor's place of residence or yard)		No	Dog(s),Cat(s),Chicken(s)	3	4	12			I found them,They were born in my house		No	Always	Loose in a fenced yard,Allowed to roam freely throughout the day		Mixed breed	Most important	Most important	Most important			My dogs interact with other animals (please list)			All my dogs are vaccinated			Rabies	Government initiative		Some of my dogs are spayed/neutered	I don't think spay/neuter is necessary for all my dogs		Sometimes	A free spay/neuter campaign at a different time		Yes, I believe they provide benefits	I give it every 3-4 months
65+	San Isidro Tonameca	I live in a rural environment (in a town of less than 2,500 people)	I own my own home		Yes	Did not finish primary school (<6 yr)	I feed them	Owned (lives in your/your neighbor's place of residence or yard)		Yes	Dog(s)	2					They were given to me as a gift		No	Always	Always walked on a leash,Loose in a fenced yard,Allowed to roam freely throughout the day		Mixed breed	Most important					My dogs interact with my neighbor's animals,My dogs interact with stray dogs			All my dogs are vaccinated			Distemper/parvo	Private veterinarian		None of my dogs are spayed neutered	I don't have access to spay/neuter services		No, I don't believe it's necessary			Yes, I believe they provide benefits	I only give it when I notice fleas or ticks on my dogs or in my house
65+	San Isidro	I live in a rural environment (in a town of less than 2,500 people)	I own my own home		No	Completed primary and secondary school (6-9 yr)	I do not take care of street or free-roaming dogs.	Owned (lives in your/your neighbor's place of residence or yard)		Yes	Dog(s),Cat(s),Chicken(s)						They were given to me as a gift		No	Never	Loose in a fenced yard		Mixed breed	Most important	Somewhat important	Moderately important	Moderately important		I don't know			All my dogs are vaccinated			Rabies	Government initiative		Some of my dogs are spayed/neutered	I don't have access to spay/neuter services		Sometimes	A free spay/neuter campaign at a different time		Yes, I believe they provide benefits	I give it every 3-4 months			I can't afford it
65+	Oaxaca, San Bernadino		I own my own home		Yes	Did not finish primary school (<6 yr)	I provide advanced medical care (sick visits to vet)	I did not bring an animal in today		Yes	Chicken(s),Livestock (cattle, goats, sheep, pigs)				Cattle		I bought them from a breeder or store		No	Always	Loose in a fenced yard,Allowed to roam freely throughout the day		Mixed breed									All my dogs are vaccinated			Rabies	Government initiative		All my dogs are spayed/neutered			No, I don't believe it's necessary	A free spay/neuter campaign at a different time			I give it every month
65+	San Jose Chacalapa	I live in a rural environment (in a town of less than 2,500 people)	I own my own home		No	Did not finish primary school (<6 yr)	I feed them	Owned (lives in your/your neighbor's place of residence or yard)		Maybe	Dog(s),Cat(s),Chicken(s)	4	2	30			They were given to me as a gift		No	Sometimes	Loose in a fenced yard,Tied or chained outdoors,Allowed to roam freely throughout the day		Mixed breed	Most important	Moderately important	Most important			My dogs interact with stray dogs,My dogs interact with feral cats			Only some of my dogs are vaccinated	I can't afford to vaccinate all my dogs,Other (please describe)	because I can't afford the others	Rabies,Distemper/parvo	Government initiative,Private veterinarian		Some of my dogs are spayed/neutered	I don't have access to spay/neuter services		No, I don't believe it's necessary	A free spay/neuter campaign at a different time		Yes, I believe they provide benefits	I only give it seasonally (explain what seasons)
65+	C coco	I live in a rural environment (in a town of less than 2,500 people)	I own my own home		No	Did not finish primary school (<6 yr)	I do not take care of street or free-roaming dogs.	Owned (lives in your/your neighbor's place of residence or yard)		No	Dog(s),Cat(s),Chicken(s)	2	2	6			They were given to me as a gift		No	Sometimes	Always walked on a leash		Mixed breed	Moderately important	Least important	Most important			I don't know			All my dogs are vaccinated			Rabies,Distemper/parvo	Government initiative,Private veterinarian		None of my dogs are spayed neutered	I don't have access to spay/neuter services		Yes, always	I don't know		Yes, I believe they provide benefits	I give it every 3-4 months
65+	El venado Tonameca	I live in a rural environment (in a town of less than 2,500 people)	I own my own home		Yes	Did not finish primary school (<6 yr)	I feed them,I let them in the house	Owned (lives in your/your neighbor's place of residence or yard)		Yes	Dog(s),Livestock (cattle, goats, sheep, pigs)	1			7		I bought them from a breeder or store		No	Never	Loose in a fenced yard		Purebred	Most important	Least important	Least important			My dogs interact with my neighbor's animals			All my dogs are vaccinated	Other (please describe)	Vaccines are not up to date	Rabies,Distemper/parvo	Private veterinarian		None of my dogs are spayed neutered			Sometimes	I don't have any other dogs		Yes, I believe they provide benefits	I give it every 3-4 months
65+	Comala	I live in a rural environment (in a town of less than 2,500 people)	I own my own home		Yes	Did not finish primary school (<6 yr)	I do not take care of street or free-roaming dogs.	Owned (lives in your/your neighbor's place of residence or yard)		No	Dog(s),Chicken(s)	6		20			I found them,They were born in my house		No	Sometimes	Loose in a fenced yard,Allowed to roam freely throughout the day		Mixed breed	Most important	Most important	Most important			My dogs interact with my neighbor's animals			Only some of my dogs are vaccinated	Some/all of my dogs aren't old enough for vaccination		Rabies,Distemper/parvo	Government initiative,Private veterinarian		Some of my dogs are spayed/neutered	I can't afford to spay/neuter all my dogs		Sometimes			Yes, I believe they provide benefits	I only give it when I notice fleas or ticks on my dogs or in my house
65+	La Florida	I live in a rural environment (in a town of less than 2,500 people)	I own my own home		No	Did not finish primary school (<6 yr)	I do not take care of street or free-roaming dogs.	Owned (lives in your/your neighbor's place of residence or yard)		No	Dog(s),Cat(s)	2	1				They were given to me as a gift		No	Sometimes	Tied or chained outdoors,Other (please describe)	During the day he is tied up and at night he is released to take care of the house.	Mixed breed	Moderately important	Most important	Somewhat important	Least important		My dogs interact with my neighbor's animals,My dogs interact with stray dogs,My dogs interact with wildlife (raccoons, rodents, turtles, etc) - please list	rats and mice		All my dogs are vaccinated			Rabies,Distemper/parvo	Government initiative		All my dogs are spayed/neutered			Yes, always	A free spay/neuter campaign at a different time		Yes, I believe they provide benefits	I give it every 3-4 months			Other (please describe)
65+	El Coco de Tonameca	I live in a rural environment (in a town of less than 2,500 people)	I own my own home		Yes	Did not finish primary school (<6 yr)	I feed them	Owned (lives in your/your neighbor's place of residence or yard)		Yes	Dog(s),Chicken(s)			4			They were given to me as a gift		No	Sometimes	Loose in a fenced yard		Mixed breed	Moderately important	Somewhat important	Most important			My dogs interact with my neighbor's animals,My dogs interact with feral cats,My dogs interact with wildlife (raccoons, rodents, turtles, etc) - please list			None of my dogs are vaccinated	I can't afford to vaccinate all my dogs					None of my dogs are spayed neutered	I don't have access to spay/neuter services		No, I don't believe it's necessary			Yes, I believe they provide benefits	I don't give these medications			Other (please describe)	because he has not had the opportunity
[truncated: 33 more columns]
